# Supplementary material for: Salicylic Acid, a Plant Hormone, Suppresses Phytophagous Insect Immune Response by Interrupting HMG-Like DSP1
Source: Front Physiol. 2021 Oct 4;12:744272. doi: 10.3389/fphys.2021.744272 (PMC8521015; doi:10.3389/fphys.2021.744272)
Supplement: Supplementary file 1 [file Data_Sheet_1.ZIP]

Archive with 2 entries (2 files):
- All Accel files.zip
- All Images.zip
